# Supplementary material for: Assessment of circulating microRNA specific for patients with familial adenomatous polyposis
Source: PLoS One. 2021 May 4;16(5):e0250072. doi: 10.1371/journal.pone.0250072 (PMC8096076; doi:10.1371/journal.pone.0250072)
Supplement: S1 Data — (XLSX) [file pone.0250072.s002.xlsx]

## Sheet: Colonic tumor data
Patient ID	mir143-3p/RNU6B	Evaluation	Age at _x000D_ sampling	Sex	Pthology of colonic tumor	Gastric polyp	Duodenal polyp	Desmoid	Family history	Cancer status	Tfactor	N	N(-)/(+)	Stage	T status	Advanced or adenoma/Tis	Timing of plasma sampling	Gastric polyp	Duodenal polyp	Desmoid
F1	0.55	No change	25	M	T3	(+)	(+)	(-)	(+)	T3,N0	T3	N0	N(-)	II	T3	advanced	Before and after operation	(+)	(+)
F6	0.3	Decrease	22	M	adenoma	(+)	(+)	(-)	(+)	No cancer	adenoma			Benign	adenoma/Tis	adenoma/Tis	Before and after operation	(+)	(-)
F8	1.7	No change	33	M	adenoma	(+)	(+)	(-)	(+)	No cancer	adenoma			Benign	adenoma/Tis	adenoma/Tis	Before and after operation	(+)	(+)
F11	1.94	No change	41	F	T3	(-)	(+)	(+)	(+)	T3,N2	T3	N2	N(+)	III	T3	advanced	After operation	(+)	(+)	(+)
F16	2.92	Increase	31	M	adenoma	(+)	(+)	(+)	(-)	No cancer	adenoma			Benign	adenoma/Tis	adenoma/Tis	Before and after operation	(+)	(+)
F17	0.87	No change	43	M	T3	Unknown	Unknown	(-)	(-)	StageIII	T3	N1	N(+)	III	T3	advanced	Before and after operation	Unknown	Unknown
F19	1.29	No change	29	F	adenoma	Unknown	Unknown	Unknown	(+)	Cancer in situ	adenoma			Benign	adenoma/Tis	adenoma/Tis
F21	0.1	Decrease	52	F	T0	(+)	(+)	(-)	(-)	Cancer in situ	T0	N0	N(-)	0	adenoma/Tis	adenoma/Tis
F22	0.1	Decrease	30	M	T0	(+)	(+)	(-)	(+)	Cancer in situ	T0	N0	N(-)	0	adenoma/Tis	adenoma/Tis
F23	0.56	No change	25	F	adenoma	(+)	(+)	(-)	(+)	No cancer	adenoma			Benign	adenoma/Tis	adenoma/Tis
F24	0.49	Decrease	13	M	T0	(+)	(+)	(-)	(+)	Cancer in situ	T0	N0	N(-)	0	adenoma/Tis	adenoma/Tis
F25	0.08	Decrease	19	M	adenoma	(+)	(+)	(-)	(+)	No cancer	adenoma			Benign	adenoma/Tis	adenoma/Tis
F26	0.22	Decrease	21	F	adenoma	(+)	(-)	(-)	(+)	No cancer	adenoma			Benign	adenoma/Tis	adenoma/Tis
F27	0.66	No change	32	M	T3	(+)	(+)	(-)	(-)	T3,N2	T3	N2	N(+)	III	T3	advanced
F28	1.08	No change	69	M	T4	(-)	(-)	(-)	(-)	T4,N1	T4	N1	N(+)	III	T4	advanced
F29	0.25	No change	24	F	T1	(+)	(-)	(-)	(-)	Submucosal cancer	T1	N0	N(-)	I	T1	advanced
F30	0.95	No change	39	M	T2	Unknown	Unknown	(-)	(-)	T2,N0	T2	N0	N(-)	I	T2	advanced
F31	0.19	Decrease	25	F	T3	(+)	(+)	(-)	(+)	T3,N1	T3	N1	N(+)	III	T3	advanced
