# Supplementary material for: Assessment of circulating microRNA specific for patients with familial adenomatous polyposis
Source: PLoS One. 2021 May 4;16(5):e0250072. doi: 10.1371/journal.pone.0250072 (PMC8096076; doi:10.1371/journal.pone.0250072)
Supplement: S2 Data — (XLSX) [file pone.0250072.s003.xlsx]

## Sheet: Plasma data
ID	Group	Sex	Age at sampling	Age at surgery	NGS	Fluctuation	Validation study	Colonic tumor	Plasma mir-143-3p expression 1st	Timing	2nd	3rd	4th	mean	Normal tissue	Cancer	Cancer/Normal	Cancer ststus	T	N	Malignancy	Timing of sampling	Gastric polyp	Duodenal polyp	Desmoid	Family history
F0	FAP	M	25	25		Before/After	Before	〇	6.45	Before	7.02	5.2		6.22	1	0.553	0.55	T3,N0	T3	N0	Advanced	Before and After Surgery	(+)	(+)	(-)	(+)
F2	FAP	F	30	30	Before	After	After		1.28	After	1.42	3.22		1.97				Tis	T0	N0	Tis/None	Before and After Surgery	(+)	(+)	(-)	(+)
F3	FAP	M	63	60		After	After		1.84	After	2.2	2.05	1.04	1.78				Tis	T0	N0	Tis/None	After Surgery	(+)	(+)	(-)	(+)
F4	FAP	F	29	‒		Before	Before		2.34	Before	2.84	6.97	3.17	3.83				None	adenoma		Tis/None	Before Surgery	(+)	(+)	(+)	(+)
F5	FAP	F	45	43		After	After		1.38	After	1.04	1.59	3.16	1.79				None	adenoma		Tis/None	After Surgery	(+)	(+)	(-)	(-)
F6	FAP	M	22	22	Before		After	〇	2.92	After				2.92	1.259	0.379	0.3	None	adenoma		Tis/None	Before and After Surgery	(+)	(-)	(-)	(-)
F7	FAP	F	41	34			After		2.09	After				2.09				None	adenoma		Tis/None	After Surgery	(+)	(-)	(-)	(+)
F8	FAP	M	33	33	Before	After	After	〇	1.81	After	1.52	3.49		2.28	0.678	1.154	1.7	None	adenoma		Tis/None	Before and After Surgery	(+)	(+)	(-)	(+)
F9	FAP	F	19	‒			Before		4.67	Before				4.67				None	adenoma		Tis/None	Before Surgery	(+)	(+)	(+)	(-)
F10	FAP	F	24	24	Before													T1(SM),M, N0	T1	N0	Early	Before Surgery	(+)	(-)	(-)	(-)
F11	FAP	F	43	41			After	〇	5.59	After				5.59	0.499	0.97	1.94	T3,N2	T3	N2	Advanced	After Surgery	(+)	(+)	(+)	(+)
F12	FAP	F	56	56	Before													None	adenoma		Tis/None	Before Surgery	(+)	(+)	(-)	(+)
F13	FAP	F	46	34		After	After		4.01	After	2.84	3.12		3.32				A:T3. D:T1, T0:4 sites、ｐN0	T3	N0	Advanced	After Surgery	(+)	(+)	(-)	(-)
F14	FAP	F	35	35			Before		4.53									T3(A, S, Rs), T2(Ra), N0	T3	N0	Advanced	Before Surgery	(-)	(-)	(-)	(-)
F15	FAP	M	26	26		Before/After	Before		1.07	Before	1.1	0.37		0.85				T1,T0,N1	T1	N1	Advanced	Before and After Surgery	(+)	(+)	(+)	(-)
F16	FAP	M	31	31			Before	〇	4.92	Before				4.92	0.257	0.75	2.92	None	adenoma		Tis/None	Before and After Surgery	(+)	(+)	(+)	(-)
F17	FAP	M	43	43			Before	〇	0	Before				0	0.446	0.39	0.87	T3(S,Rb),N1	T3	N1	Advanced	Before and After Surgery	Unknown	Unknown	(-)	(-)
F18	FAP	F	31	17			After		3.03	After				3.03				None	adenoma		Tis/None	After Surgery	(+)	(+)	(+)	(-)
N02	Control	F	32		5.2
N03	Control	M	30		3.22
N04	Control	M	25
N1	Control	M	52						1					1
N2	Control	F	35						3.64					3.64
N3	Control	M	33						0					0
N4	Control	F	27						2					2
N5	Control	M	57						0					0
N6	Control	F	45						2.44					2.44
N7	Control	F	50						0					0
HK274															1	1.289	1.29	Tis	T0		Tis
HK276															4.96	0.476	0.1	Tis	T0		Tis
HK277															5.608	0.584	0.1	Tis	T0		Tis
HK278															2.493	1.398	0.56	None	adenoma		None
HK279															2.831	1.379	0.49	Tis	T0		Tis
HK280															1.87	0.145	0.08	None	adenoma		None
HK281															2.458	0.539	0.22	None	adenoma		None
HK282															4.749	3.133	0.66	T3,N2	T3		Advanced
HK283															2.003	2.17	1.08	T4,N1	T4		Advanced
HK284															3.879	0.963	0.25	SM	T1		Early
HK285															4.462	4.243	0.95	T2,N0	T2		Advanced
HK286															16.444	3.095	0.19	T3,N1	T3		Advanced
